# Supplementary material for: ﻿Two new species of Gymnopus sect. Levipedes (Omphalotaceae, Agaricales) from Central and North China
Source: MycoKeys. 2025 May 22;118:19–34. doi: 10.3897/mycokeys.118.143277 (PMC12123368; doi:10.3897/mycokeys.118.143277)
Supplement: XML Treatment for Gymnopus biyangensis [file mycokeys.118.143277-treatment1.xml]

<!DOCTYPE tp:taxon-treatment
  PUBLIC "-//TaxonX//DTD Taxonomic Treatment Publishing DTD v0 20100105//EN" "tax-treatment-NSO.dtd">
<tp:taxon-treatment xmlns:tp="http://www.plazi.org/taxpub"><tp:treatment-meta><kwd-group><label>Taxon classification</label><kwd>
                <named-content content-type="kingdom">Fungi</named-content>
              </kwd><kwd>
                <named-content content-type="order">Agaricales</named-content>
              </kwd><kwd>
                <named-content content-type="family">Omphalotaceae</named-content>
              </kwd></kwd-group><mixed-citation publication-type="journal"><person-group><name><surname>Hu</surname><given-names>Jia-Jun</given-names></name><name><surname>Tuo</surname><given-names>Yong-Lan</given-names></name><name><surname>Qi</surname><given-names>Zheng-Xiang</given-names></name><name><surname>Jiang</surname><given-names>Dong-Hua</given-names></name><name><surname>Li</surname><given-names>Yu</given-names></name><name><surname>Zhang</surname><given-names>Bo</given-names></name></person-group><article-title>﻿Two new species of <italic><tp:taxon-name><tp:taxon-name-part taxon-name-part-type="genus" reg="Gymnopus">Gymnopus</tp:taxon-name-part></tp:taxon-name></italic> sect. <italic><tp:taxon-name><tp:taxon-name-part taxon-name-part-type="genus" reg="Gymnopus"/><tp:taxon-name-part taxon-name-part-type="section" reg="Levipedes">Levipedes</tp:taxon-name-part></tp:taxon-name></italic> (<tp:taxon-name><tp:taxon-name-part taxon-name-part-type="family">Omphalotaceae</tp:taxon-name-part></tp:taxon-name>, <tp:taxon-name><tp:taxon-name-part taxon-name-part-type="order">Agaricales</tp:taxon-name-part></tp:taxon-name>) from Central and North China</article-title><source>MycoKeys</source><day>22</day><month>05</month><year>2025</year><volume>118</volume><fpage>19</fpage><lpage>34</lpage><pub-id pub-id-type="doi">10.3897/mycokeys.118.143277</pub-id></mixed-citation></tp:treatment-meta><tp:nomenclature><label>﻿</label><tp:taxon-name>
              <object-id xmlns:xlink="http://www.w3.org/1999/xlink" content-type="arpha" xlink:type="simple">87617FF1-925E-5083-8D1A-F43F68E49494</object-id>
              <tp:taxon-name-part taxon-name-part-type="genus" reg="Gymnopus">Gymnopus</tp:taxon-name-part>
              <tp:taxon-name-part taxon-name-part-type="species" reg="biyangensis">biyangensis</tp:taxon-name-part>
              <object-id xmlns:xlink="http://www.w3.org/1999/xlink" xlink:type="simple">Fungal Names: FN 572234</object-id>
            </tp:taxon-name><tp:taxon-authority>J.J. Hu, B. Zhang, X. Li &amp; Y. Li</tp:taxon-authority><tp:taxon-status xmlns:xlink="http://www.w3.org/1999/xlink" xlink:type="simple">sp. nov.</tp:taxon-status><xref ref-type="fig" rid="F1">Figs 2A</xref><xref ref-type="fig" rid="F2">, 3</xref></tp:nomenclature><tp:treatment-sec sec-type="etymology" id="SECID0E1ZBI"><title>Etymology.</title><p>Refers to the location of type material.</p></tp:treatment-sec><tp:treatment-sec sec-type="diagnosis" id="SECID0E6ZBI"><title>Diagnosis.</title><p>[English] This species is characterized by the basidiomata that appear in summer and originate from broad-leaved forests, dark reddish-brown pileus, cylindrical to clavate stipe, clavate to cylindrical cheilocystidia with a narrowly protruding apex.</p><fig id="F1" position="float" orientation="portrait"><object-id xmlns:xlink="http://www.w3.org/1999/xlink" content-type="doi" xlink:type="simple">10.3897/mycokeys.118.143277.figure2</object-id><object-id xmlns:xlink="http://www.w3.org/1999/xlink" content-type="arpha" xlink:type="simple">89C2958F-6202-5A9D-9F4F-328F8F4CEA1C</object-id><label>Figure 2.</label><caption><p>The habit of <italic><tp:taxon-name><tp:taxon-name-part taxon-name-part-type="genus" reg="Gymnopus">Gymnopus</tp:taxon-name-part></tp:taxon-name></italic> spp. described in this study: <bold>A</bold><italic><tp:taxon-name><tp:taxon-name-part taxon-name-part-type="genus" reg="Gymnopus">Gymnopus</tp:taxon-name-part><tp:taxon-name-part taxon-name-part-type="species" reg="biyangensis">biyangensis</tp:taxon-name-part></tp:taxon-name></italic><bold>B</bold><italic><tp:taxon-name><tp:taxon-name-part taxon-name-part-type="genus" reg="Gymnopus">Gymnopus</tp:taxon-name-part><tp:taxon-name-part taxon-name-part-type="species" reg="changchunensis">changchunensis</tp:taxon-name-part></tp:taxon-name></italic>. Scale bars: 1 cm.</p></caption><graphic xmlns:xlink="http://www.w3.org/1999/xlink" xlink:href="mycokeys-118-019-g002.jpg" position="float" orientation="portrait" xlink:type="simple" id="oo_1335690.jpg"><uri content-type="original_file" xlink:type="simple">https://binary.pensoft.net/fig/1335690</uri></graphic></fig></tp:treatment-sec><tp:treatment-sec sec-type="material" id="SECID0ES2BI"><title>Type.</title><p>China. Henan Province • Zhumadian City, Biyang County, Mingzhuang Village, 10 July 2021, Jia-Jun Hu, Bo Zhang, and Xiao Li, <named-content xmlns:xlink="http://www.w3.org/1999/xlink" content-type="dwc:institutional_code" xlink:title="Herbarium of Mycology at Zhejiang Normal University" xlink:href="http://grbio.org/institution/zhejiang-normal-university" xlink:type="simple">ZNU-F</named-content>-001 (Collection No.: Hu 769), holotype.</p><fig id="F2" position="float" orientation="portrait"><object-id xmlns:xlink="http://www.w3.org/1999/xlink" content-type="doi" xlink:type="simple">10.3897/mycokeys.118.143277.figure3</object-id><object-id xmlns:xlink="http://www.w3.org/1999/xlink" content-type="arpha" xlink:type="simple">0F8E1BE9-F57A-50AD-BD3D-BBC9B6856549</object-id><label>Figure 3.</label><caption><p>Morphological characteristics of <italic><tp:taxon-name><tp:taxon-name-part taxon-name-part-type="genus" reg="Gymnopus">Gymnopus</tp:taxon-name-part><tp:taxon-name-part taxon-name-part-type="species" reg="biyangensis">biyangensis</tp:taxon-name-part></tp:taxon-name></italic> (<named-content xmlns:xlink="http://www.w3.org/1999/xlink" content-type="dwc:institutional_code" xlink:title="Herbarium of Mycology at Zhejiang Normal University" xlink:href="http://grbio.org/institution/zhejiang-normal-university" xlink:type="simple">ZNU-F</named-content>-001) <bold>A</bold> basidiomata <bold>B</bold> pileipellis elements <bold>C</bold> basidiospores <bold>D</bold> cheilocystidia <bold>E</bold> basidia. Scale bars: 1 cm (<bold>A</bold>); 5 µm (<bold>B–E</bold>).</p></caption><graphic xmlns:xlink="http://www.w3.org/1999/xlink" xlink:href="mycokeys-118-019-g003.jpg" position="float" orientation="portrait" xlink:type="simple" id="oo_1335692.jpg"><uri content-type="original_file" xlink:type="simple">https://binary.pensoft.net/fig/1335692</uri></graphic></fig></tp:treatment-sec><tp:treatment-sec sec-type="description" id="SECID0EG4BI"><title>Description.</title><p>Basidiomata medium-sized. Pileus 3.3–4.4 cm in diameter, applanate-convex, reddish brown to brown, smooth, glabrous; margin entire, wavy to upturned, dark reddish-brown to light brown. Context thin, yellow to light brown, freshy, odorless. Stipe 2.0–5.0 cm long and 0.5–1.3 cm wide, central, cylindrical to clavate, smooth, light yellow, occasionally with reddish brown tones or slight spots at the base. Lamellae adnate to adnexed, close, yellowish brown to light brown, unequal. Occurrence in leaf litter.</p><p>Basidiospores 5.0–6.0 × 3.0–4.0 µm, Q = (1.25)1.30–1.93, Qm = 1.64 ± 0.19, elliptic, hyaline, smooth, inamyloid, thin-walled. Basidia (12)16–23 × 3–6 µm, clavate to cylindrical, 2- or 4-spored, hyaline, smooth, thin-walled. Cheilocystidia (16)17–28(29) × 3–6 µm, cylindrical to clavate with mamiform, often longer apical projections, less commonly weakly coralloid, hyaline, smooth, thin-walled. Pleurocystidia and caulocystidia not observed. Pileipellis a “<italic><tp:taxon-name><tp:taxon-name-part taxon-name-part-type="genus" reg="Collybia"/><tp:taxon-name-part taxon-name-part-type="species" reg="dryophila">dryophila</tp:taxon-name-part></tp:taxon-name></italic>-type” cutis, 8–14 µm wide, hyaline, smooth, thin-walled. Clamp connections present in all tissues.</p></tp:treatment-sec><tp:treatment-sec sec-type="distribution" id="SECID0EX4BI"><title>Habit, habitat, and distribution.</title><p>Scattered to gregarious. Saprotrophic, with humicolous habitat, found in broad-leaved forests. So far, it is only known from Henan Province, China.</p></tp:treatment-sec><tp:treatment-sec sec-type="material" id="SECID0E34BI"><title>Other specimens examined.</title><p>China. Henan Province • Zhumadian City, Biyang County, Mingzhuang Village, 10 July 2021, Jia-Jun Hu, Bo Zhang, and Xiao Li, <named-content xmlns:xlink="http://www.w3.org/1999/xlink" content-type="dwc:institutional_code" xlink:title="Herbarium of Mycology at Zhejiang Normal University" xlink:href="http://grbio.org/institution/zhejiang-normal-university" xlink:type="simple">ZNU-F</named-content>-002 (Collection No.: Hu 770) • Zhumadian City, Biyang County, Mingzhuang Village, 10 July 2022, Jia-Jun Hu, Bo Zhang, and Xiao Li, <named-content xmlns:xlink="http://www.w3.org/1999/xlink" content-type="dwc:institutional_code" xlink:title="Herbarium of Mycology at Zhejiang Normal University" xlink:href="http://grbio.org/institution/zhejiang-normal-university" xlink:type="simple">ZNU-F</named-content>-003 (Collection No.: Hu 775).</p></tp:treatment-sec><tp:treatment-sec sec-type="notes" id="SECID0EK5BI"><title>Note.</title><p>This species is characterized by the basidiomata occurring in the summer, a dark reddish-brown pileus, a cylindrical to clavate stipe, an apex of cheilocystidia that is not diverticulate or lobate.</p><p><italic><tp:taxon-name><tp:taxon-name-part taxon-name-part-type="genus" reg="Gymnopus">Gymnopus</tp:taxon-name-part><tp:taxon-name-part taxon-name-part-type="species" reg="biyangensis">biyangensis</tp:taxon-name-part></tp:taxon-name></italic> is similar to species in the <italic><tp:taxon-name><tp:taxon-name-part taxon-name-part-type="genus" reg="Gymnopus">G.</tp:taxon-name-part><tp:taxon-name-part taxon-name-part-type="species" reg="erythropus">erythropus</tp:taxon-name-part></tp:taxon-name></italic> complex due to the dark reddish-brown pileus. However, this species differs from <italic><tp:taxon-name><tp:taxon-name-part taxon-name-part-type="genus" reg="Gymnopus">G.</tp:taxon-name-part><tp:taxon-name-part taxon-name-part-type="species" reg="erythropus">erythropus</tp:taxon-name-part></tp:taxon-name></italic> by the light yellow and cylindrical to clavate stipe, smaller basidiospores, and a non-encrusted pileipellis. <italic><tp:taxon-name><tp:taxon-name-part taxon-name-part-type="genus" reg="Gymnopus">Gymnopus</tp:taxon-name-part><tp:taxon-name-part taxon-name-part-type="species" reg="biyangensis">biyangensis</tp:taxon-name-part></tp:taxon-name></italic> can be distinguished from <italic><tp:taxon-name><tp:taxon-name-part taxon-name-part-type="genus" reg="Gymnopus">G.</tp:taxon-name-part><tp:taxon-name-part taxon-name-part-type="species" reg="fagiphilus">fagiphilus</tp:taxon-name-part></tp:taxon-name></italic> by the smooth and light-yellow stipe and smaller basidiospores.</p></tp:treatment-sec></tp:taxon-treatment>
