# Supplementary material for: ﻿Two new species of Gymnopus sect. Levipedes (Omphalotaceae, Agaricales) from Central and North China
Source: MycoKeys. 2025 May 22;118:19–34. doi: 10.3897/mycokeys.118.143277 (PMC12123368; doi:10.3897/mycokeys.118.143277)
Supplement: XML Treatment for Gymnopus sinodryophilus [file mycokeys.118.143277-treatment2.xml]

<!DOCTYPE tp:taxon-treatment
  PUBLIC "-//TaxonX//DTD Taxonomic Treatment Publishing DTD v0 20100105//EN" "tax-treatment-NSO.dtd">
<tp:taxon-treatment xmlns:tp="http://www.plazi.org/taxpub"><tp:treatment-meta><kwd-group><label>Taxon classification</label><kwd>
                <named-content content-type="kingdom">Fungi</named-content>
              </kwd><kwd>
                <named-content content-type="order">Agaricales</named-content>
              </kwd><kwd>
                <named-content content-type="family">Omphalotaceae</named-content>
              </kwd></kwd-group><mixed-citation publication-type="journal"><person-group><name><surname>Hu</surname><given-names>Jia-Jun</given-names></name><name><surname>Tuo</surname><given-names>Yong-Lan</given-names></name><name><surname>Qi</surname><given-names>Zheng-Xiang</given-names></name><name><surname>Jiang</surname><given-names>Dong-Hua</given-names></name><name><surname>Li</surname><given-names>Yu</given-names></name><name><surname>Zhang</surname><given-names>Bo</given-names></name></person-group><article-title>﻿Two new species of <italic><tp:taxon-name><tp:taxon-name-part taxon-name-part-type="genus" reg="Gymnopus">Gymnopus</tp:taxon-name-part></tp:taxon-name></italic> sect. <italic><tp:taxon-name><tp:taxon-name-part taxon-name-part-type="genus" reg="Gymnopus"/><tp:taxon-name-part taxon-name-part-type="section" reg="Levipedes">Levipedes</tp:taxon-name-part></tp:taxon-name></italic> (<tp:taxon-name><tp:taxon-name-part taxon-name-part-type="family">Omphalotaceae</tp:taxon-name-part></tp:taxon-name>, <tp:taxon-name><tp:taxon-name-part taxon-name-part-type="order">Agaricales</tp:taxon-name-part></tp:taxon-name>) from Central and North China</article-title><source>MycoKeys</source><day>22</day><month>05</month><year>2025</year><volume>118</volume><fpage>19</fpage><lpage>34</lpage><pub-id pub-id-type="doi">10.3897/mycokeys.118.143277</pub-id></mixed-citation></tp:treatment-meta><tp:nomenclature><label>﻿</label><tp:taxon-name>
              <object-id xmlns:xlink="http://www.w3.org/1999/xlink" content-type="arpha" xlink:type="simple">C279EFAE-8B3E-550D-B62C-3D08B389C61E</object-id>
              <tp:taxon-name-part taxon-name-part-type="genus" reg="Gymnopus">Gymnopus</tp:taxon-name-part>
              <tp:taxon-name-part taxon-name-part-type="species" reg="sinodryophilus">sinodryophilus</tp:taxon-name-part>
              <object-id xmlns:xlink="http://www.w3.org/1999/xlink" xlink:type="simple">Fungal Names: FN 572235</object-id>
            </tp:taxon-name><tp:taxon-authority>J.J. Hu, B. Zhang &amp; Y. Li</tp:taxon-authority><tp:taxon-status xmlns:xlink="http://www.w3.org/1999/xlink" xlink:type="simple">sp. nov.</tp:taxon-status><xref ref-type="fig" rid="F1">Figs 2B</xref><xref ref-type="fig" rid="F3">, 4</xref></tp:nomenclature><tp:treatment-sec sec-type="etymology" id="SECID0EZBCI"><title>Etymology.</title><p>Refers to the species similar to <italic><tp:taxon-name><tp:taxon-name-part taxon-name-part-type="genus" reg="Gymnopus">G.</tp:taxon-name-part><tp:taxon-name-part taxon-name-part-type="species" reg="dryophilus">dryophilus</tp:taxon-name-part></tp:taxon-name></italic>.</p></tp:treatment-sec><tp:treatment-sec sec-type="diagnosis" id="SECID0EKCCI"><title>Diagnosis.</title><p>[English] This species is characterized by the yellowish-white to light-brown basidiomata, arisen from coniferous and broad-leaved mixed forest, coralloid but inflated pileipellis elements, and a non-coralloid apex of cheilocystidia.</p><fig id="F3" position="float" orientation="portrait"><object-id xmlns:xlink="http://www.w3.org/1999/xlink" content-type="doi" xlink:type="simple">10.3897/mycokeys.118.143277.figure4</object-id><object-id xmlns:xlink="http://www.w3.org/1999/xlink" content-type="arpha" xlink:type="simple">89CB46DB-0D1C-531B-8A54-4E22ED89934A</object-id><label>Figure 4.</label><caption><p>Morphological characteristics of <italic><tp:taxon-name><tp:taxon-name-part taxon-name-part-type="genus" reg="Gymnopus">Gymnopus</tp:taxon-name-part><tp:taxon-name-part taxon-name-part-type="species" reg="sinodryophilus">sinodryophilus</tp:taxon-name-part></tp:taxon-name></italic> (<named-content xmlns:xlink="http://www.w3.org/1999/xlink" content-type="dwc:institutional_code" xlink:title="Herbarium of Mycology at Zhejiang Normal University" xlink:href="http://grbio.org/institution/zhejiang-normal-university" xlink:type="simple">ZNU-F</named-content>-003) <bold>A</bold> basidiomata <bold>B</bold> pileipellis elements <bold>C</bold> basidiospores <bold>D</bold> basidia <bold>E</bold> cheilocystidia. Scale bars: 1 cm (<bold>A</bold>); 5 µm (<bold>B–E</bold>).</p></caption><graphic xmlns:xlink="http://www.w3.org/1999/xlink" xlink:href="mycokeys-118-019-g004.jpg" position="float" orientation="portrait" xlink:type="simple" id="oo_1335693.jpg"><uri content-type="original_file" xlink:type="simple">https://binary.pensoft.net/fig/1335693</uri></graphic></fig></tp:treatment-sec><tp:treatment-sec sec-type="material" id="SECID0EZDCI"><title>Type.</title><p>China. Jilin Province • Changchun City, Jingyue District, Mt. Lianhua, 09 August 2021, Jia-Jun Hu and Bo Zhang, <named-content xmlns:xlink="http://www.w3.org/1999/xlink" content-type="dwc:institutional_code" xlink:title="Herbarium of Mycology at Zhejiang Normal University" xlink:href="http://grbio.org/institution/zhejiang-normal-university" xlink:type="simple">ZNU-F</named-content>-005 (Collection No.: Hu 809), holotype.</p></tp:treatment-sec><tp:treatment-sec sec-type="description" id="SECID0EDECI"><title>Description.</title><p>Basidiomata small to medium. Pileus 1.0–4.4 cm in diameter, applanate-hemispheric to convex, light yellow to light brown, darker at center, brown, occasionally with brown spots, with an umbo sometimes, smooth, glabrous; margin entire, involute, yellowish white to light yellow. Context thin, fresh, white to light yellow, odorless. Stipe 1.3–8.8 cm long and 0.3–0.9 cm wide, central, clavate, light brown to brown, paler downwards, becoming light yellow to yellowish white, striped, smooth, glabrous, fistulose, fibrous. Lamellae adnexed, close to crowded, yellow to light brown, unequal. Occurrence in leaf litter in mixed forest.</p><p>Basidiospores (4.0)5.0–6.0(6.2) × 3.0–3.8 µm, Q = (1.33)1.39–2.00(2.07), Qm = 1.67 ± 0.18, elliptic, hyaline, smooth, inamyloid, thin-walled. Basidia (12)13–23 × 4–8 µm, clavate to cylindrical, 2- or 4-spored, hyaline, smooth, thin-walled. Cheilocystidia (11)13–27(31) × 3–8 µm, cylindrical to clavate, umbonate-mamiform with a short apical projection, occasionally forked, hyaline, smooth, thin-walled. Pleurocystidia and caulocystidia not observed. Pileipellis a “<italic><tp:taxon-name><tp:taxon-name-part taxon-name-part-type="genus" reg="Collybia"/><tp:taxon-name-part taxon-name-part-type="species" reg="dryophila">dryophila</tp:taxon-name-part></tp:taxon-name></italic>-type” cutis, (5)7–10(12) µm wide, hyaline, smooth, thin-walled. Clamp connections present in all tissues.</p></tp:treatment-sec><tp:treatment-sec sec-type="distribution" id="SECID0EUECI"><title>Habit, habitat, and distribution.</title><p>Scattered to gregarious. Saprotrophic, with humicolous habitat, found in mixed forests. So far, only known from Jilin Province, China.</p></tp:treatment-sec><tp:treatment-sec sec-type="material" id="SECID0EZECI"><title>Other specimens examined.</title><p>China. Jilin Province • Yanbian Korean Autonomous Prefecture, Antu County, Erdaobaihe Town, 26 June 2021, Jia-Jun Hu and Bo Zhang, <named-content xmlns:xlink="http://www.w3.org/1999/xlink" content-type="dwc:institutional_code" xlink:title="Herbarium of Mycology at Zhejiang Normal University" xlink:href="http://grbio.org/institution/zhejiang-normal-university" xlink:type="simple">ZNU-F</named-content>-006 (Collection No.: Hu 743) • Changchun City, Jingyue District, Jingyuetan National Forest Park, 08 August 2021, Jia-Jun Hu, Bo Zhang, <named-content xmlns:xlink="http://www.w3.org/1999/xlink" content-type="dwc:institutional_code" xlink:title="Herbarium of Mycology at Zhejiang Normal University" xlink:href="http://grbio.org/institution/zhejiang-normal-university" xlink:type="simple">ZNU-F</named-content>-004 (Collection No.: Hu 807) • Changchun City, Jingyue District, Jingyuetan National Forest Park, 08 August 2021, Jia-Jun Hu, Bo Zhang, <named-content xmlns:xlink="http://www.w3.org/1999/xlink" content-type="dwc:institutional_code" xlink:title="Herbarium of Mycology at Zhejiang Normal University" xlink:href="http://grbio.org/institution/zhejiang-normal-university" xlink:type="simple">ZNU-F</named-content>-007 (Collection No.: Hu 811) • Changchun City, Jingyue District, Jingyuetan National Forest Park, 08 August 2021, Zheng-Hao Zhang, Jia-Jun Hu, Bo Zhang, <named-content xmlns:xlink="http://www.w3.org/1999/xlink" content-type="dwc:institutional_code" xlink:title="Herbarium of Mycology at Zhejiang Normal University" xlink:href="http://grbio.org/institution/zhejiang-normal-university" xlink:type="simple">ZNU-F</named-content>-008 (Collection No.: Hu 892).</p></tp:treatment-sec><tp:treatment-sec sec-type="notes" id="SECID0EPFCI"><title>Note.</title><p>This species is characterized by the yellowish-white to light-brown basidiomata, which arise in summer; coralloid but inflated pileipellis elements; and a non-diverticulate apex of cheilocystidia.</p><p>This species is extremely similar to <italic><tp:taxon-name><tp:taxon-name-part taxon-name-part-type="genus" reg="Gymnopus">G.</tp:taxon-name-part><tp:taxon-name-part taxon-name-part-type="species" reg="dryophilus">dryophilus</tp:taxon-name-part></tp:taxon-name></italic> due to the analogous morphology. However, this species differs from <italic><tp:taxon-name><tp:taxon-name-part taxon-name-part-type="genus" reg="Gymnopus">G.</tp:taxon-name-part><tp:taxon-name-part taxon-name-part-type="species" reg="dryophilus">dryophilus</tp:taxon-name-part></tp:taxon-name></italic> by appearance in summer, smaller basidiospores, and the apex of cheilocystidia not being diverticulate.</p></tp:treatment-sec><tp:treatment-sec><!--Section generated to contain objects referenced in tp:taxon-treatment.--><fig id="F1" position="float" orientation="portrait"><object-id xmlns:xlink="http://www.w3.org/1999/xlink" content-type="doi" xlink:type="simple">10.3897/mycokeys.118.143277.figure2</object-id><object-id xmlns:xlink="http://www.w3.org/1999/xlink" content-type="arpha" xlink:type="simple">89C2958F-6202-5A9D-9F4F-328F8F4CEA1C</object-id><label>Figure 2.</label><caption><p>The habit of <italic><tp:taxon-name><tp:taxon-name-part taxon-name-part-type="genus" reg="Gymnopus">Gymnopus</tp:taxon-name-part></tp:taxon-name></italic> spp. described in this study: <bold>A</bold><italic><tp:taxon-name><tp:taxon-name-part taxon-name-part-type="genus" reg="Gymnopus">Gymnopus</tp:taxon-name-part><tp:taxon-name-part taxon-name-part-type="species" reg="biyangensis">biyangensis</tp:taxon-name-part></tp:taxon-name></italic><bold>B</bold><italic><tp:taxon-name><tp:taxon-name-part taxon-name-part-type="genus" reg="Gymnopus">Gymnopus</tp:taxon-name-part><tp:taxon-name-part taxon-name-part-type="species" reg="changchunensis">changchunensis</tp:taxon-name-part></tp:taxon-name></italic>. Scale bars: 1 cm.</p></caption><graphic xmlns:xlink="http://www.w3.org/1999/xlink" xlink:href="mycokeys-118-019-g002.jpg" position="float" orientation="portrait" xlink:type="simple" id="oo_1335690.jpg"><uri content-type="original_file" xlink:type="simple">https://binary.pensoft.net/fig/1335690</uri></graphic></fig></tp:treatment-sec></tp:taxon-treatment>
